# Supplementary material for: Experimental Motor Neuron Disease Induced in Mice with Long-Term Repeated Intraperitoneal Injections of Serum from ALS Patients
Source: Int J Mol Sci. 2019 May 25;20(10):2573. doi: 10.3390/ijms20102573 (PMC6566871; doi:10.3390/ijms20102573)
Supplement: Supplementary file 1 [file ijms-20-02573-s001.zip]

Archive with 1 entries (1 files):
- ijms-479555-supplementary.mp4
